# Supplementary material for: Neurotrophins and Matrix Metalloproteinases in Treatment-Resistant Schizophrenia: Effects of Electroconvulsive Therapy on Serum Biomarkers and Clinical Outcomes: A Preliminary Study
Source: Biomedicines. 2026 Jul 8;14(7):1535. doi: 10.3390/biomedicines14071535 (PMC13406290; doi:10.3390/biomedicines14071535)
Supplement: Supplementary file 1 [file biomedicines-14-01535-s001.zip]

Archive with 1 entries (1 files):
- biomedicines-4352898-supplementary.pdf
